# Supplementary material for: Secretory Proteomic Responses of Endometrial Epithelial Cells to Trophoblast-Derived Extracellular Vesicles
Source: Int J Mol Sci. 2023 Jul 25;24(15):11924. doi: 10.3390/ijms241511924 (PMC10418763; doi:10.3390/ijms241511924)
Supplement: Supplementary file 1 [file ijms-24-11924-s001.zip]

Archive with 1 entries (1 files):
- ijms-2490612-supplementary.pdf
